# Supplementary material for: A Bioengineering Approach for the Development of Fibroblast Growth Factor-7-Functionalized Sericin Biomaterial Applicable for the Cultivation of Keratinocytes
Source: Int J Mol Sci. 2022 Sep 1;23(17):9953. doi: 10.3390/ijms23179953 (PMC9456417; doi:10.3390/ijms23179953)
Supplement: Supplementary file 1 [file ijms-23-09953-s001.zip]

Archive with 1 entries (1 files):
- ijms-1862489-supplementary.pdf
